# Supplementary material for: Enhancers reside in a unique epigenetic environment during early zebrafish development
Source: Genome Biol. 2016 Jul 5;17:146. doi: 10.1186/s13059-016-1013-1 (PMC4934011; doi:10.1186/s13059-016-1013-1)
Supplement: Additional file 1: — Figures S1–S6. (ZIP 3593 kb) [file 13059_2016_1013_MOESM1_ESM.zip]

Archive with 2 entries (2 files):
- Supplemental Figures.pdf
- Supplemental Information.pdf
