# Supplementary material for: Enhancers reside in a unique epigenetic environment during early zebrafish development
Source: Genome Biol. 2016 Jul 5;17:146. doi: 10.1186/s13059-016-1013-1 (PMC4934011; doi:10.1186/s13059-016-1013-1)
Supplement: Additional file 2: — An excel file listing the primers used in the 4C-Seq analysis. (XLSX 41 kb) [file 13059_2016_1013_MOESM2_ESM.xlsx]

## Sheet: Sheet1
TBX2a	caccATTGCTTACCAGCAGAGGGC
TBX2a	ATGCCAACGTTCGGAGGATT
Uncx4.1	caccACAACTATTTCCTCCGGCCC
Uncx4.1	GAATGAACCGCCAATCCAGC
Dacha	caccACACTGTACAAAATGCTGGGT
Dacha	AAGGTACCACCCCAGTGACA
GSC	caccGCAGACCAACAATTCAATGCCT
GSC	TGGTGGCACTTTCTGTAAAGC
