# Supplementary material for: Enhancers reside in a unique epigenetic environment during early zebrafish development
Source: Genome Biol. 2016 Jul 5;17:146. doi: 10.1186/s13059-016-1013-1 (PMC4934011; doi:10.1186/s13059-016-1013-1)
Supplement: Additional file 3: — An excel file listing the primers used to clone the enhancers in the transgenic assays. (XLSX 47 kb) [file 13059_2016_1013_MOESM3_ESM.xlsx]

## Sheet: Sheet1
4C primers		Bait_Chromosome	Bait_Coordinate
NfixbSeq	AATGATACGGCGACCACCGAACACTCTTTCCCTACACGACGCTCTTCCGATCTCCATTGAACTTTCAAGCAGCTGATC	chr3	1.44574e+07
Nfixb	CAAGCAGAAGACGGCATACGATCCAACAACTGTTTATGATGATGCA
Sox5Seq	AATGATACGGCGACCACCGAACACTCTTTCCCTACACGACGCTCTTCCGATCTCATAACGCCCCACGTGGCAGCGGCAT	chr4	1.60328e+07
Sox5	CAAGCAGAAGACGGCATACGAACAACAGAATGCCACTTTACCG
Meis1bSeq	AATGATACGGCGACCACCGAACACTCTTTCCCTACACGACGCTCTTCCGATCTGCGTGATGGATTAGCCTGAGATC	chr13	5.15065e+06
Meis1b	CAAGCAGAAGACGGCATACGACACGGCGCACTAAAAGCTTT
Barx1Seq	AATGATACGGCGACCACCGAACACTCTTTCCCTACACGACGCTCTTCCGATCTGCAGAAAGATGGAGTATGACTGATC	chr11	2.85164e+07
Barx1	CAAGCAGAAGACGGCATACGAACAAACTGGTGGCAGGAACA
Lmx1baseq	AATGATACGGCGACCACCGAACACTCTTTCCCTACACGACGCTCTTCCGATCTGCAAAACCTCCCAGCAAAGAGATC	chr5	5.1406e+06
Lmx1ba	CAAGCAGAAGACGGCATACGATTGTGCTGTGGCAGAGGTTC
Meis2aSeq	AATGATACGGCGACCACCGAACACTCTTTCCCTACACGACGCTCTTCCGATCTGCCTAAATAATTTAGATGGTGCCGTATGAT	chr17	5.34649e+07
Meis2a	CAAGCAGAAGACGGCATACGAGCTATTTCTGTGCACTGACGT
